# Supplementary material for: Genome-Wide Analysis of PP2C Gene Family and Identification of DlPP2C1 as an ABA-Responsive Candidate Regulator During Early Somatic Embryogenesis in Longan (Dimocarpus longan Lour.)
Source: Plants (Basel). 2026 May 28;15(11):1659. doi: 10.3390/plants15111659 (PMC13259482; doi:10.3390/plants15111659)
Supplement: Supplementary file 1 [file plants-15-01659-s001.zip]

Archive with 4 entries (4 files):
- Supplemantary Data.xlsx
- Supplementary Figure 1..jpg
- Supplementary Figure 2..jpeg
- Supplementary Figure 3..jpeg
