# Supplementary material for: Genome-Wide Analysis of PP2C Gene Family and Identification of DlPP2C1 as an ABA-Responsive Candidate Regulator During Early Somatic Embryogenesis in Longan (Dimocarpus longan Lour.)
Source: Plants (Basel). 2026 May 28;15(11):1659. doi: 10.3390/plants15111659 (PMC13259482; doi:10.3390/plants15111659)
Supplement: Supplementary file 1 [file plants-15-01659-s001.zip › Supplemantary Data.xlsx]

## Sheet: S1
Gene count and Gene density of Chromosomes
Chromosomes	Number of Genes	Gene Density
Chr 1	15	0.332102
Chr 2	5	0.134063
Chr 3	3	0.0834824
Chr 4	3	0.084076
Chr 5	5	0.144425
Chr 6	5	0.171281
Chr 7	5	0.18043
Chr 8	3	0.109074
Chr 9	5	0.183175
Chr 10	0	0
Chr 11	5	0.192316
Chr 12	4	0.160389
Chr 13	3	0.129474
Chr 14	4	0.173983
Chr 15	2	0.0928039
UA 1	2	29.529
UA 2	1	0.746269
UA 3	1	12.3125
UA 4	1	0.973062

## Sheet: S2
The hypothetical predicted pProtein-protein interaction network model of DlPP2C gene family members displaying functional associations based on Arabidopsis thaliana as query. Each node stands for a protein whereas edges represent predicted interactions.
Search parameters
Organism Arabidopsis thaliana (arabidopsis)
Genes
AT1G03590.1 , AT1G07160.1 , AT1G07430.1 , AT1G07630.1 , AT1G09160.1 ,
AT1G16220.1 , AT1G17550.2 , AT1G18030.2 , AT1G22280.2 , AT1G34750.3 ,
AT1G43900.1 , AT1G47380.1 , AT1G48040.1 , AT1G67820.1 , AT1G68410.2 ,
AT1G72770.5 , AT1G78200.2 , AT1G79630.5 , AT2G20050.2 , AT2G20630.1 ,
AT2G25070.2 , AT2G25620.2 , AT2G28890.1 , AT2G29380.1 , AT2G30020.1 ,
AT2G30170.6 , AT2G33700.1 , AT2G34740.3 , AT2G35350.1 , AT2G40180.1 ,
AT2G40860.3 , AT2G46920.4 , AT3G02750.3 , AT3G05640.1 , AT3G06270.1 ,
AT3G09400.1 , AT3G11410.1 , AT3G12620.1 , AT3G15260.1 , AT3G16560.3 ,
AT3G16800.3 , AT3G17090.2 , AT3G17250.1 , AT3G23360.1 , AT3G27140.1 ,
AT3G51370.3 , AT3G51470.1 , AT3G55050.2 , AT3G62260.3 , AT3G63320.2 ,
AT3G63340.4 , AT4G03415.2 , AT4G08260.1 , AT4G11040.2 , AT4G16580.1 ,
AT4G26080.1 , AT4G27800.2 , AT4G28400.1 , AT4G31750.3 , AT4G31860.3 ,
AT4G32950.1 , AT4G33500.1 , AT4G33920.3 , AT4G38520.1 , AT5G01700.1 ,
AT5G02400.1 , AT5G02760.1 , AT5G06750.2 , AT5G10740.2 , AT5G19280.2 ,
AT5G24940.1 , AT5G26010.1 , AT5G27930.2 , AT5G36250.2 , AT5G51760.2 ,
AT5G53140.2 , AT5G57050.3 , AT5G59220.2 , AT5G66080.1 , AT5G66720.1
Network
weighting
Automatically selected weighting method
Networks 2
2011
A
Altmann-Falter-Braun-2020 , Arae-Chiba-2017
B
Bassel-Cutler-2008-Dormant Seed Expression , Bassel-Cutler-2008-Germinating Seed
Expression , BIOGRID-SMALL-SCALE-STUDIES , BIOGRID-SMALL-SCALE_x0002_
STUDIES , Boruc-Russinova-2010 A , Boruc-Russinova-2010 B , Brady-Benfey-
2007 , Bustos-Paz-Ares-2010
C
Carianopol-Gazzarrini-2020 , Causier-Davies-2012 , Ceserani-Nelson-2009 , Chang_x0002_
Bailey-Serres-2012 , Chen-Rhee-2012 , Cutcliffe-Rashotte-2011
D
Danisman-Immink-2013 , de Folter-Angenent-2005 , Deeken-Hedrich-2006 A ,
Dinneny-Benfey-2008 D , Dinneny-Benfey-2008 F , Dortay-Heyl-2008 , Dreze-Vidal-
2011-combined , Dreze-Vidal-2011-main , Dreze-Vidal-2011-repeat
E
Efroni-Wagner-2013 , Elrouby-Coupland-2010
2 of 12F
Fujiwara-Fukao-2014
G
Gifford-Birnbaum-2008 , Goda-Shimada-2008 A
H
Hackbusch-Uhrig-2005 , Hackenberg-Grimm-2012
I
Igawa-Yanagawa-2009 , INTERPRO , IREF-bar , IREF-bind , IREF-bind_x0002_
translation , IREF-biogrid , IREF-dip , IREF-intact , IREF-intcomplex , IREF_x0002_
mint , IREF-quickgo , IREF-SMALL-SCALE-STUDIES , IREF-uniprotpp	s
J
Jones-Frommer-2014
K
Kim-Vierstra-2013 , Klopffleisch-Jones-2011 , Kram-Carter-2009 , Kuroda-Matsui-
2012
L
Lalonde-Frommer-2010 , Lee-Rhee-2010 AraNet , Lee-Rhee-2010 Co-citation
worm2arabidopsis , Lee-Rhee-2010 Co-citation yeast2arabidopsis , Lee-Rhee-2010
co-expression human2arabidopsis , Lee-Rhee-2010 Co-expression worm2arabidopsis ,
Lee-Rhee-2010 Co-expression yeast2arabidopsis , Lee-Rhee-2010 Co-inheritance ,
Lee-Rhee-2010 Gene neighbourhoods , Lee-Rhee-2010 Genetic interactions
worm2arabidopsis , Lee-Rhee-2010 Genetic interactions yeast2arabidopsis , Lee_x0002_
Rhee-2010 Protein complexes human2arabidopsis , Lee-Rhee-2010 Protein
complexes yeast2arabidopsis , Lee-Rhee-2010 Protein interactions , Lee-Rhee-2010
Protein interactions fly2arabidopsis , Lee-Rhee-2010 protein interactions from
complexes yeast2arabidopsis , Lee-Rhee-2010 Protein interactions
human2arabidopsis , Lee-Rhee-2010 Protein interactions worm2arabidopsis , Lee_x0002_
Rhee-2010 protein interactions yeast2arabidopsis , Lee-Rhee-2010 Shared protein
domains , Lee-Rhee-2010 shared protein domains human2arabidopsis , Lee-Rhee-
2010 shared protein domains yeast2arabidopsis , Lee-Rhee-2010 Y2H
human2arabidopsis , Lee-Rhee-2010 Y2H worm2arabidopsis , Lee-Rhee-2010 Y2H
yeast2arabidopsis , Lumba-McCourt-2014
M
Manzano-Del Pozo-2008 , Mott-Belkhadir-2019 , Mukhtar-Dangl-2011 , Mustroph_x0002_
Bailey-Serres-2009 B , Mustroph-Bailey-Serres-2009 C
P
Pandey-Albert-2010 , PFAM , Piya-Hewezi-2014 , Popescu-Dinesh-Kumar-2007 ,
Popescu-Dinesh-Kumar-2009 , PPI-Predicted (Interologs)
3 of 12Q
Queval-Noctor-2012
R
Risseeuw-Crosby-2003 , Ronemus-Martienssen-2006
S
Sako-Yamaguchi-2014 , Schmid-Lohmann-2003 B , Schuler-Bauer-2011 ,
Smakowska-Luzan-Belkhadir-2018 , Swatek-Thelen-2011
T
Tamura-Hara-Nishimura-2010 , Tintor-Saijo-2013 , Trigg-Ecker-2017
V
Van Leene-De Jaeger-2010 , Van Leene-De Jaeger-2019 , Vernoux-Traas-2011
W
Waidmann-Jonak-2014
Y
Yamaoka-Hara-Nishimura-2013
Z
Zhang-Fernie-2018 , Zuber-Gallardo-2010 A
4 of 12Genes
Gene
Description
Rank
AT5G66720 Probable protein phosphatase 2C 80 [Source:UniProtKB/Swiss-Prot;Acc:
Q9LVQ8]
N/A
AT3G63320 Putative protein phosphatase 2C 50 [Source:UniProtKB/Swiss-Prot;Acc:
Q9M1V8]
N/A
AT4G03415 Probable protein phosphatase 2C 52 [Source:UniProtKB/Swiss-Prot;Acc:
Q8GY60]
N/A
AT3G23360 Putative protein phosphatase 2C-like protein 44 [Source:UniProtKB/
Swiss-Prot;Acc:Q9LW60]
N/A
AT4G11040 Probable protein phosphatase 2C 54 [Source:UniProtKB/Swiss-Prot;Acc:
Q9T010]
N/A
AT4G08260 Putative protein phosphatase 2C 53 [Source:UniProtKB/Swiss-Prot;Acc:
Q9SUF4]
N/A
PLL1
PLL1 [Source:UniProtKB/TrEMBL;Acc:A0A178VV40]
N/A
AT3G27140 Putative protein phosphatase 2C-like protein 45 [Source:UniProtKB/
Swiss-Prot;Acc:Q3EAZ3]
N/A
PLL2
Probable protein phosphatase 2C 66 [Source:UniProtKB/Swiss-Prot;Acc:
Q9LZ86]
N/A
PLL3
Probable protein phosphatase 2C 36 [Source:UniProtKB/Swiss-Prot;Acc:
Q9SR24]
N/A
AT2G30170 Probable protein phosphatase 2C 26 [Source:UniProtKB/Swiss-Prot;Acc:
O64730]
N/A
AT3G06270 Probable protein phosphatase 2C 35 [Source:UniProtKB/Swiss-Prot;Acc:
Q7XJ53]
N/A
AT2G30020 PP2C-type phosphatase AP2C1 [Source:UniProtKB/TrEMBL;Acc:
F6LPR5]
N/A
AT1G16220 Probable protein phosphatase 2C 6 [Source:UniProtKB/Swiss-Prot;Acc:
Q9SA22]
N/A
AT4G16580 Probable protein phosphatase 2C 55 [Source:UniProtKB/Swiss-Prot;Acc:
Q9SUK9]
N/A
AT5G01700 Probable protein phosphatase 2C 65 [Source:UniProtKB/Swiss-Prot;Acc:
Q6NKS1]
N/A
AT3G63340 Protein phosphatase 2C family protein [Source:TAIR;Acc:AT3G63340]
N/A
AT5G36250 Protein phosphatase 2C family protein [Source:TAIR;Acc:AT5G36250]
N/A
AT2G40860 Protein kinase and PP2C-like domain-containing protein [Source:
N/A
5 of 12Gene
Description
Rank
UniProtKB/Swiss-Prot;Acc:Q940A2]
AT1G79630 Probable protein phosphatase 2C 18 [Source:UniProtKB/Swiss-Prot;Acc:
Q8RXZ4]
N/A
PPC6-6
Probable protein phosphatase 2C 1 [Source:UniProtKB/Swiss-Prot;Acc:
Q9LR65]
N/A
AT5G26010 Probable protein phosphatase 2C 72 [Source:UniProtKB/Swiss-Prot;Acc:
Q9XGZ9]
N/A
AT3G16560 Protein phosphatase 2C family protein [Source:UniProtKB/TrEMBL;
Acc:A0A178VFN3]
N/A
AT3G05640 Probable protein phosphatase 2C 34 [Source:UniProtKB/Swiss-Prot;Acc:
Q9M9W9]
N/A
PPC6-7
Probable protein phosphatase 2C 73 [Source:UniProtKB/Swiss-Prot;Acc:
Q0WRB2]
N/A
AT4G32950 Probable protein phosphatase 2C 61 [Source:UniProtKB/Swiss-Prot;Acc:
O82637]
N/A
AT1G18030 Probable protein phosphatase 2C 8 [Source:UniProtKB/Swiss-Prot;Acc:
Q9LMT1]
N/A
AT3G16800 Probable protein phosphatase 2C 41 [Source:UniProtKB/Swiss-Prot;Acc:
Q9LRZ4]
N/A
AT4G33500 Probable protein phosphatase 2C 62 [Source:UniProtKB/Swiss-Prot;Acc:
Q93V88]
N/A
AT1G68410 Probable protein phosphatase 2C 15 [Source:UniProtKB/Swiss-Prot;Acc:
Q9M9C6]
N/A
AT1G47380 Probable protein phosphatase 2C 12 [Source:UniProtKB/Swiss-Prot;Acc:
Q9FX08]
N/A
AT1G09160 Probable protein phosphatase 2C 5 [Source:UniProtKB/Swiss-Prot;Acc:
O80492]
N/A
AT3G02750 Protein phosphatase 2C family protein [Source:TAIR;Acc:AT3G02750]
N/A
POL
Protein phosphatase 2C 32 [Source:UniProtKB/Swiss-Prot;Acc:
Q8RWN7]
N/A
PLL4
Probable protein phosphatase 2C 23 [Source:UniProtKB/Swiss-Prot;Acc:
Q9ZV25]
N/A
AT1G48040 Probable protein phosphatase 2C 13 [Source:UniProtKB/Swiss-Prot;Acc:
Q9LNF4]
N/A
AT3G15260 Probable protein phosphatase 2C 39 [Source:UniProtKB/Swiss-Prot;Acc:
Q9LDA7]
N/A
SAG113
Probable protein phosphatase 2C 78 [Source:UniProtKB/Swiss-Prot;Acc:
N/A
6 of 12Gene
Description
Rank
Q9FIF5]
AT3G51470 Probable protein phosphatase 2C 47 [Source:UniProtKB/Swiss-Prot;Acc:
Q9SD02]
N/A
AT2G34740 Probable protein phosphatase 2C 28 [Source:UniProtKB/Swiss-Prot;Acc:
O64583]
N/A
AHG1
Probable protein phosphatase 2C 75 [Source:UniProtKB/Swiss-Prot;Acc:
Q9FLI3]
N/A
AT1G67820 PP2C-type phosphatase AP2C4 [Source:UniProtKB/TrEMBL;Acc:
F6LPR4]
N/A
AT1G78200 Probable protein phosphatase 2C 17 [Source:UniProtKB/Swiss-Prot;Acc:
Q8L7I4]
N/A
PLL5
PLL5 [Source:UniProtKB/TrEMBL;Acc:A0A178WGF5]
N/A
AT3G17250 Probable protein phosphatase 2C 43 [Source:UniProtKB/Swiss-Prot;Acc:
Q9LUU7]
N/A
AT4G28400 Probable protein phosphatase 2C 58 [Source:UniProtKB/Swiss-Prot;Acc:
Q93YW5]
N/A
AT1G34750 Probable protein phosphatase 2C 10 [Source:UniProtKB/Swiss-Prot;Acc:
Q9S9Z7]
N/A
PP2CA
Protein phosphatase 2C 37 [Source:UniProtKB/Swiss-Prot;Acc:P49598]
N/A
HAI3
HAI3 [Source:UniProtKB/TrEMBL;Acc:A0A178VWK9]
N/A
PP2C5
PP2C-type phosphatase AP2C3 [Source:UniProtKB/TrEMBL;Acc:
F6LPR7]
N/A
PAPP2C
Phytochrome-associated protein phosphatase type 2C [Source:
UniProtKB/TrEMBL;Acc:F4I1B4]
N/A
PP2C27
Probable protein phosphatase 2C 27 [Source:UniProtKB/Swiss-Prot;Acc:
P93006]
N/A
AtDBP1
Probable protein phosphatase 2C 22 [Source:UniProtKB/Swiss-Prot;Acc:
Q9SLA1]
N/A
PPC3-1.2
Probable protein phosphatase 2C 20 [Source:UniProtKB/Swiss-Prot;Acc:
Q9SIU8]
N/A
ABI2
AtABI2 [Source:UniProtKB/TrEMBL;Acc:A0A178UGB7]
N/A
PPH1
Protein phosphatase 2C 57 [Source:UniProtKB/Swiss-Prot;Acc:P49599]
N/A
AIP1
Protein phosphatase 2C 3 [Source:UniProtKB/Swiss-Prot;Acc:Q9LNW3]
N/A
HAB2
Protein phosphatase 2C 7 [Source:UniProtKB/Swiss-Prot;Acc:Q9LNP9]
N/A
HAB1
Protein phosphatase 2C 16 [Source:UniProtKB/Swiss-Prot;Acc:Q9CAJ0]
N/A
AT1G07160 PP2C-type phosphatase AP2C2 [Source:UniProtKB/TrEMBL;Acc:
N/A
7 of 12Gene
Description
Rank
F6LPR6]
ABI1
Protein phosphatase 2C 56 [Source:UniProtKB/Swiss-Prot;Acc:P49597]
N/A
AT3G62260 Probable protein phosphatase 2C 49 [Source:UniProtKB/Swiss-Prot;Acc:
Q3EAF9]
N/A
AT5G24940 Probable protein phosphatase 2C 71 [Source:UniProtKB/Swiss-Prot;Acc:
Q4PSE8]
N/A
PPC4-2
Probable protein phosphatase 2C 21 [Source:UniProtKB/Swiss-Prot;Acc:
O81716]
N/A
AT1G43900 Probable protein phosphatase 2C 11 [Source:UniProtKB/Swiss-Prot;Acc:
Q8VZN9]
N/A
AT5G53140 Probable protein phosphatase 2C 76 [Source:UniProtKB/Swiss-Prot;Acc:
Q94AT1]
N/A
WIN2
WIN2 [Source:UniProtKB/TrEMBL;Acc:A0A178UT68]
N/A
AT5G10740 Probable protein phosphatase 2C 69 [Source:UniProtKB/Swiss-Prot;Acc:
Q8LAY8]
N/A
AT4G31860 Probable protein phosphatase 2C 60 [Source:UniProtKB/Swiss-Prot;Acc:
Q9SZ53]
N/A
PP2C38
Probable protein phosphatase 2C 38 [Source:UniProtKB/Swiss-Prot;Acc:
Q9LHJ9]
N/A
PP2C6
Probable protein phosphatase 2C 48 [Source:UniProtKB/Swiss-Prot;Acc:
Q94CL8]
N/A
AT5G66080 Probable protein phosphatase 2C 79 [Source:UniProtKB/Swiss-Prot;Acc:
Q9FKX4]
N/A
AT3G17090 Probable protein phosphatase 2C 42 [Source:UniProtKB/Swiss-Prot;Acc:
Q0V7V2]
N/A
AT3G51370 Probable protein phosphatase 2C 46 [Source:UniProtKB/Swiss-Prot;Acc:
Q9SD12]
N/A
AT4G38520 APD6 [Source:UniProtKB/TrEMBL;Acc:A0A178UT21]
N/A
AT5G06750 Probable protein phosphatase 2C 68 [Source:UniProtKB/Swiss-Prot;Acc:
Q84JD5]
N/A
AT4G33920 Probable protein phosphatase 2C 63 [Source:UniProtKB/Swiss-Prot;Acc:
O81760]
N/A
AT5G02760 Probable protein phosphatase 2C 67 [Source:UniProtKB/Swiss-Prot;Acc:
Q501F9]
N/A
AT2G20050 Protein phosphatase 2C and cyclic nucleotide-binding/kinase domain_x0002_
containing protein [Source:UniProtKB/Swiss-Prot;Acc:Q9SL76]
N/A
KAPP
Kinase associated protein phosphatase [Source:UniProtKB/TrEMBL;
N/A
8 of 12Gene
Description
Rank
Acc:F4K124]
AT2G05050 Protein phosphatase 2C family protein [Source:UniProtKB/TrEMBL;
Acc:F4IG99]
1
AT1G17545 Protein phosphatase 2C family protein [Source:UniProtKB/TrEMBL;
Acc:F4I7L4]
2
AT1G60700 SMAD/FHA domain-containing protein [Source:UniProtKB/TrEMBL;
Acc:F4HPY1]
3
FHA2
FHA domain-containing protein FHA2 [Source:UniProtKB/Swiss-Prot;
Acc:Q9SFV2]
4
FHA1
FHA domain-containing protein FHA1 [Source:UniProtKB/Swiss-Prot;
Acc:Q9SFV6]
5
AT4G14490 FHA domain-containing protein At4g14490 [Source:UniProtKB/Swiss_x0002_
Prot;Acc:O23305]
6
NBS1
Nijmegen breakage syndrome 1 protein [Source:UniProtKB/Swiss-Prot;
Acc:Q0H8D7]
7
AT2G21530 At2g21530 [Source:UniProtKB/TrEMBL;Acc:Q8GWP4]
8
AT2G45460 SMAD/FHA domain-containing protein [Source:UniProtKB/TrEMBL;
Acc:F4IG63]
9
AT5G47790 Protein phosphatase 1 regulatory inhibitor subunit PPP1R8 homolog
[Source:UniProtKB/Swiss-Prot;Acc:Q9FIK2]
10
AT3G02400 F16B3.3 protein [Source:UniProtKB/TrEMBL;Acc:Q9M8A0]
11
AT5G38840 Kanadaptin-like protein [Source:UniProtKB/TrEMBL;Acc:Q0WW94]
12
AT1G75530 Forkhead-associated (FHA) domain-containing protein [Source:
UniProtKB/TrEMBL;Acc:F4HZ48]
13
emb1967
Forkhead-associated (FHA) domain-containing protein [Source:
UniProtKB/TrEMBL;Acc:F4JCV6]
14
PIRL2
Plant intracellular Ras-group-related LRR protein 2 [Source:UniProtKB/
Swiss-Prot;Acc:Q9LRV8]
15
DDL
FHA domain-containing protein DDL [Source:UniProtKB/Swiss-Prot;
Acc:Q8W4D8]
16
AT1G34355 FHA domain-containing protein PS1 [Source:UniProtKB/Swiss-Prot;Acc:
B7SY83]
17
AT5G07400 At5g07400 [Source:UniProtKB/TrEMBL;Acc:Q84MA4]
18
PIRL3
Plant intracellular Ras-group-related LRR protein 3 [Source:UniProtKB/
Swiss-Prot;Acc:Q8W4Q3]
19
PIRL1
Plant intracellular Ras-group-related LRR protein 1 [Source:UniProtKB/
Swiss-Prot;Acc:Q9FFJ3]
20
9 of 12Networks
Shared protein domains
0.935
INTERPRO
Shared protein domains with 758,071 interactions from InterPro
0.4716
PFAM
Shared protein domains with 677,172 interactions from Pfam
0.4634
Predicted
0.0455
Lee-Rhee-2010 shared protein domains yeast2arabidopsis
Rational association of genes with traits using a genome-scale gene network for Arabidopsis thaliana. Lee et al (2010). Nat
Biotechnol
Predicted with 23,986 interactions from supplementary material
0.0391
Lee-Rhee-2010 Co-citation yeast2arabidopsis
Rational association of genes with traits using a genome-scale gene network for Arabidopsis thaliana. Lee et al (2010). Nat
Biotechnol
Predicted with 52,030 interactions from supplementary material
0.0052
Lee-Rhee-2010 AraNet
Rational association of genes with traits using a genome-scale gene network for Arabidopsis thaliana. Lee et al (2010). Nat
Biotechnol
Predicted with 734,223 interactions from supplementary material
0.0011
Co-expression
0.0185
Dinneny-Benfey-2008 D
Cell identity mediates the response of Arabidopsis roots to abiotic stress. Dinneny et al (2008). Science
Co-expression with 707,355 interactions from GEO
0.0018
Gifford-Birnbaum-2008
Cell-specific nitrogen responses mediate developmental plasticity. Gifford et al (2008). Proc Natl Acad Sci U S A
Co-expression with 674,136 interactions from GEO
0.0017
Chang-Bailey-Serres-2012
Transient MPK6 activation in response to oxygen deprivation and reoxygenation is mediated by mitochondria and aids seedling
survival in Arabidopsis. Chang et al (2012). Plant Mol Biol
Co-expression with 683,527 interactions from GEO
0.0017
Goda-Shimada-2008 A
The AtGenExpress hormone and chemical treatment data set: experimental design, data evaluation, model data analysis and data
access. Goda et al (2008). Plant J
Co-expression with 684,584 interactions from GEO
0.0016
Dinneny-Benfey-2008 F
Cell identity mediates the response of Arabidopsis roots to abiotic stress. Dinneny et al (2008). Science
Co-expression with 650,698 interactions from GEO
0.0016
Mustroph-Bailey-Serres-2009 C
Profiling translatomes of discrete cell populations resolves altered cellular priorities during hypoxia in Arabidopsis. Mustroph et al
0.0011
10 of 12Co-expression
0.0185
Mustroph-Bailey-Serres-2009 C
(2009). Proc Natl Acad Sci U S A
Co-expression with 803,119 interactions from GEO
Pandey-Albert-2010
Boolean modeling of transcriptome data reveals novel modes of heterotrimeric G-protein action. Pandey et al (2010). Mol Syst
Biol
Co-expression with 689,348 interactions from GEO
0.001
Schuler-Bauer-2011
Transcriptome analysis by GeneTrail revealed regulation of functional categories in response to alterations of iron homeostasis in
Arabidopsis thaliana. Schuler et al (2011). BMC Plant Biol
Co-expression with 654,167 interactions from GEO
0.001
Bassel-Cutler-2008-Germinating Seed Expression
Elucidating the germination transcriptional program using small molecules. Bassel et al (2008). Plant Physiol
Co-expression with 420,272 interactions from collaborator
0.0009
Bustos-Paz-Ares-2010
A central regulatory system largely controls transcriptional activation and repression responses to phosphate starvation in
Arabidopsis. Bustos et al (2010). PLoS Genet
Co-expression with 691,702 interactions from GEO
0.0009
Queval-Noctor-2012
Day length is a key regulator of transcriptomic responses to both CO(2) and H(2)O(2) in Arabidopsis. Queval et al (2012). Plant
Cell Environ
Co-expression with 657,861 interactions from GEO
0.0007
Schmid-Lohmann-2003 B
Dissection of floral induction pathways using global expression analysis. Schmid et al (2003). Development
Co-expression with 137,061 interactions from GEO
0.0007
Kram-Carter-2009
Uncovering the Arabidopsis thaliana nectary transcriptome: investigation of differential gene expression in floral nectariferous
tissues. Kram et al (2009). BMC Plant Biol
Co-expression with 672,952 interactions from GEO
0.0006
Bassel-Cutler-2008-Dormant Seed Expression
Elucidating the germination transcriptional program using small molecules. Bassel et al (2008). Plant Physiol
Co-expression with 426,202 interactions from collaborator
0.0006
Tintor-Saijo-2013
Layered pattern receptor signaling via ethylene and endogenous elicitor peptides during Arabidopsis immunity to bacterial
infection. Tintor et al (2013). Proc Natl Acad Sci U S A
Co-expression with 656,153 interactions from GEO
0.0006
Zuber-Gallardo-2010 A
The seed composition of Arabidopsis mutants for the group 3 sulfate transporters indicates a role in sulfate translocation within
developing seeds. Zuber et al (2010). Plant Physiol
Co-expression with 694,429 interactions from GEO
0.0005
Mustroph-Bailey-Serres-2009 B
0.0005
11 of 12Co-expression
0.0185
Mustroph-Bailey-Serres-2009 B
Profiling translatomes of discrete cell populations resolves altered cellular priorities during hypoxia in Arabidopsis. Mustroph et al
(2009). Proc Natl Acad Sci U S A
Co-expression with 790,223 interactions from GEO
Deeken-Hedrich-2006 A
An integrated view of gene expression and solute profiles of Arabidopsis tumors: a genome-wide approach. Deeken et al (2006).
Plant Cell
Co-expression with 609,443 interactions from GEO
0.0005
Arae-Chiba-2017
Co-ordinated Regulations of mRNA Synthesis and Decay during Cold Acclimation in Arabidopsis Cells. Arae et al (2017). Plant
Cell Physiol
Co-expression with 573,695 interactions from GEO
0.0003
Ronemus-Martienssen-2006
MicroRNA-targeted and small interfering RNA-mediated mRNA degradation is regulated by argonaute, dicer, and RNA_x0002_
dependent RNA polymerase in Arabidopsis. Ronemus et al (2006). Plant Cell
Co-expression with 179,027 interactions from GEO
0.0002
Co-localization
0.0007
Brady-Benfey-2007
A high-resolution root spatiotemporal map reveals dominant expression patterns. Brady et al (2007). Science
Co-localization with 819,905 interactions from GEO
0.0007
Physical Interactions
0.0003
Lumba-McCourt-2014
A mesoscale abscisic acid hormone interactome reveals a dynamic signaling landscape in Arabidopsis. Lumba et al (2014). Dev
Cell
Physical Interactions with 379 interactions from BioGRID
0.0003
IREF-bar
Physical Interactions with 8,121 interactions from iRefIndex
0

## Sheet: S3
Cis-acting element analysis of PP2C genes in longan. The 2 KB promoter sequences upstream of the DlPP2C initiation codon (ATG) of 71 DlPP2C genes were analyzed with PlantCARE
Gene IDs	ABARE	ARE	ATBP-1	ATRE	AuXRE	AuxRE	CAPE-PD	CC-CRE	CMA3	CPE-30	CRE	CREE	CSER	Cell-Cycle-CRE	Cis-PE	DRE	ELE-ASI	GRE	LRE	MBS	MBS-FBR	MeJARE	Meristem-E-CRE	O2-site	PBS	PMCD	SARE	SEF1-BS	TC-rich	Unnamed	WRE
DlPP2C54	2	0	0	0	0	0	0	0	0	63	0	1	0	0	15	2	0	0	8	0	0	2	1	1	1	0	1	0	1	0	0
DlPP2C52	3	0	0	0	0	0	0	0	0	54	1	1	0	0	19	1	0	0	7	0	0	4	0	1	1	0	1	0	1	0	0
DlPP2C30	8	5	1	0	0	0	0	0	0	28	1	0	0	0	12	0	0	1	12	1	1	8	0	3	0	0	1	0	0	0	0
DlPP2C26	8	4	0	0	0	0	0	0	0	36	0	1	0	0	19	0	0	1	15	0	0	3	0	0	0	0	2	0	0	3	0
DlPP2C27	0	3	1	0	1	0	0	0	0	43	0	0	0	0	22	1	0	0	9	0	0	0	0	0	0	0	1	0	1	16	0
DlPP2C9	3	3	0	0	0	0	0	0	0	56	0	0	0	0	21	0	0	0	4	0	0	0	2	0	0	1	0	0	0	8	0
DlPP2C55	1	3	0	0	0	0	0	1	0	57	0	0	0	1	13	0	0	0	12	0	0	4	0	0	0	0	0	0	0	0	0
DlPP2C31	4	1	0	0	2	0	0	0	0	66	0	1	0	0	22	2	0	0	8	0	2	3	0	1	1	0	0	0	1	9	0
DlPP2C48	1	2	0	0	0	0	0	0	0	49	1	0	0	0	26	0	0	4	10	0	0	2	0	0	0	0	0	0	2	5	0
DlPP2C71	3	0	0	0	0	0	0	0	0	48	0	1	2	0	16	0	0	0	10	0	0	3	0	0	0	0	0	0	0	7	0
DlPP2C53	2	7	0	0	0	0	0	0	0	56	0	0	0	0	14	2	0	1	9	1	0	2	0	1	0	0	1	0	0	10	0
DlPP2C22	1	5	0	0	0	0	0	1	0	103	0	0	0	0	14	0	1	1	10	0	0	0	1	0	0	1	1	0	0	4	0
DlPP2C8	8	2	0	0	2	0	0	1	0	74	0	0	0	0	12	1	0	2	24	0	0	2	1	0	1	0	2	0	0	7	0
DlPP2C64	0	6	1	0	0	0	0	0	0	39	0	0	0	0	16	2	1	0	5	2	0	3	0	0	0	0	1	0	1	14	0
DlPP2C39	5	1	0	0	0	0	0	0	1	88	1	0	1	0	18	0	0	0	20	0	0	2	1	0	0	0	1	0	0	7	0
DlPP2C11	1	8	0	0	0	0	0	0	0	43	0	1	0	0	9	4	0	3	3	0	0	2	0	0	0	0	0	0	0	11	0
DlPP2C7	1	8	0	0	0	0	0	0	0	48	0	1	0	0	10	3	0	3	3	0	0	2	0	0	0	0	0	0	0	9	0
DlPP2C42	0	3	0	0	1	0	0	1	0	23	0	0	0	0	22	3	0	1	11	0	0	2	0	0	0	1	1	0	0	10	1
DlPP2C4	2	2	0	0	0	0	0	0	0	39	0	0	0	0	18	1	0	1	9	0	0	2	0	0	0	0	0	0	2	11	0
DlPP2C2	1	1	0	0	0	0	0	0	0	45	0	0	0	0	15	1	0	1	9	0	0	2	0	0	0	0	0	0	2	11	0
DlPP2C29	7	3	1	0	0	0	0	0	0	34	0	0	0	0	16	0	0	3	27	0	0	1	0	0	0	0	0	0	0	8	0
DlPP2C41	1	2	0	0	0	0	0	0	0	85	0	0	0	0	26	0	0	2	22	0	0	0	0	0	0	0	0	0	0	11	0
DlPP2C51	1	2	0	0	0	0	0	0	1	51	0	0	1	0	17	1	0	0	12	0	0	0	1	0	0	1	2	0	0	11	0
DlPP2C3	0	1	0	0	0	0	0	0	0	49	0	0	0	0	16	2	0	0	9	0	0	3	1	0	0	0	0	0	1	11	0
DlPP2C37	6	2	0	0	0	0	0	0	0	34	0	0	0	0	14	2	0	0	17	0	0	1	2	2	0	0	3	0	0	16	0
DlPP2C50	0	0	0	0	0	0	0	0	1	106	0	0	0	0	16	0	0	1	13	0	1	2	1	1	1	0	3	1	1	4	0
DlPP2C19	7	2	0	0	1	0	0	0	0	82	1	0	0	0	13	0	0	1	15	1	0	0	0	0	0	0	0	0	0	10	0
DlPP2C16	7	4	1	0	0	0	0	0	0	40	2	0	0	0	15	2	0	1	17	0	0	4	0	0	0	0	1	0	0	25	0
DlPP2C60	1	5	0	0	0	0	0	2	0	70	0	0	0	0	24	0	0	2	12	0	1	0	0	0	0	0	0	0	0	0	0
DlPP2C18	0	5	0	0	1	0	0	0	0	45	1	0	0	0	26	2	0	0	4	1	0	2	0	2	0	0	0	0	0	7	0
DlPP2C67	3	1	1	0	1	0	0	0	0	108	0	1	0	0	16	0	0	1	13	0	0	1	0	0	0	0	1	0	0	4	0
DlPP2C57	0	6	1	0	0	0	0	0	1	29	0	0	0	0	0	2	0	0	16	0	0	0	0	1	0	0	0	0	0	5	0
DlPP2C33	3	0	0	0	0	0	0	0	0	31	1	0	0	0	12	3	0	0	12	0	0	1	0	2	0	0	0	0	1	24	0
DlPP2C20	1	2	0	0	1	0	0	0	0	48	0	0	0	0	27	1	0	2	11	0	0	0	0	1	0	0	0	0	0	13	0
DlPP2C40	6	0	0	0	1	0	0	0	0	98	0	0	0	0	19	2	0	1	8	0	0	0	0	1	0	0	1	0	0	8	0
DlPP2C62	2	3	0	0	1	0	0	1	0	82	0	0	0	0	15	0	0	1	8	0	0	3	0	0	0	0	0	0	0	0	0
DlPP2C58	4	3	0	1	1	0	0	0	0	69	0	0	0	0	13	0	0	0	11	0	0	0	0	1	0	0	2	0	1	17	0
DlPP2C66	1	4	0	0	0	0	0	0	0	39	1	0	0	0	12	3	0	0	15	0	0	0	0	1	0	0	0	0	1	5	0
DlPP2C69	0	5	0	0	1	0	0	0	0	67	0	0	0	0	22	0	0	0	3	2	0	2	1	0	0	0	1	0	2	13	0
DlPP2C43	1	7	0	0	0	0	0	0	0	32	0	0	0	0	17	1	0	3	9	0	0	2	0	0	0	0	0	0	1	16	0
DlPP2C24	2	1	0	0	1	0	0	0	0	86	0	0	0	0	28	1	0	0	7	4	0	0	1	0	0	0	0	0	2	11	0
DlPP2C68	3	3	0	0	1	0	0	0	0	28	0	1	0	0	20	2	0	0	16	0	0	2	0	1	0	0	2	0	1	10	0
DlPP2C23	8	2	0	0	0	0	0	1	0	41	1	0	0	1	16	0	0	1	12	0	0	2	1	1	0	0	0	0	0	6	0
DlPP2C32	3	5	0	0	0	0	0	0	0	96	0	0	0	0	16	0	0	1	8	0	0	0	1	1	0	0	0	0	0	11	0
DlPP2C45	1	4	1	0	0	0	0	0	0	35	0	0	0	0	21	2	0	0	6	0	0	2	0	0	0	0	0	0	0	7	0
DlPP2C25	9	5	0	0	0	0	0	0	0	39	1	0	0	0	13	2	0	0	27	3	0	3	1	0	0	0	0	0	0	29	0
DlPP2C35	1	3	0	0	0	0	0	0	0	63	0	0	0	0	14	2	0	2	5	2	0	2	1	2	0	0	1	0	0	15	0
DlPP2C63	4	2	0	0	0	0	0	0	0	52	0	0	0	0	17	2	0	0	8	0	0	0	0	1	1	0	0	0	1	15	0
DlPP2C65	2	3	0	0	1	0	0	0	0	101	0	0	0	0	26	0	0	3	14	0	0	0	0	3	1	0	1	0	0	0	0
DlPP2C38	0	3	1	0	0	0	0	1	0	51	1	2	0	0	16	2	0	1	15	0	1	0	1	0	0	1	1	0	1	6	0
DlPP2C70	0	0	0	0	0	0	0	0	0	0	0	0	0	0	0	1	0	0	1	0	0	1	1	0	0	0	0	0	0	14	0
DlPP2C15	25	0	0	0	1	0	0	0	0	0	0	0	1	0	15	0	0	2	20	0	0	4	0	2	0	0	2	0	0	18	1
DlPP2C14	7	9	0	0	0	0	0	0	0	37	0	0	0	0	18	0	0	1	18	2	1	0	1	0	0	1	0	0	1	6	0
DlPP2C56	2	0	0	0	1	0	0	1	0	8	1	1	0	1	20	0	0	0	5	3	0	3	0	0	0	0	0	0	0	19	0
DlPP2C1	2	5	0	1	1	0	0	0	0	13	0	0	0	0	14	3	0	1	2	1	0	2	1	0	1	0	1	0	1	12	0
DlPP2C34	7	0	1	0	2	0	0	0	0	39	0	0	0	0	8	1	0	1	12	0	0	2	0	0	0	0	3	0	0	16	0
DlPP2C17	4	1	0	1	0	0	0	0	0	50	0	2	0	0	16	2	0	2	6	0	0	2	1	0	0	0	2	0	0	0	0
DlPP2C5	0	4	0	0	1	0	0	1	0	62	0	0	0	1	27	1	0	1	5	0	0	2	0	1	0	0	1	0	2	12	1
DlPP2C13	0	2	0	1	0	0	1	1	0	33	0	0	0	1	22	1	0	1	11	0	0	3	1	1	0	0	1	0	1	15	0
DlPP2C61	3	2	0	0	0	0	0	0	0	50	0	0	1	0	8	1	0	1	9	0	0	0	1	0	0	0	0	0	0	15	0
DlPP2C59	2	3	0	0	0	0	0	0	0	55	0	0	0	0	9	1	0	1	8	0	0	4	0	1	0	0	2	0	2	20	1
DlPP2C46	2	3	0	0	2	0	0	1	0	39	0	0	0	1	5	2	0	1	7	1	0	2	0	0	0	0	2	0	0	9	0
DlPP2C28	14	4	0	0	0	0	0	0	0	58	0	0	0	0	15	1	0	1	22	2	0	5	0	0	0	0	0	0	1	13	0
DlPP2C21	2	1	1	0	1	0	0	0	0	49	0	0	0	0	26	0	0	3	22	0	0	0	0	1	0	0	0	0	1	6	0
DlPP2C49	2	2	0	0	0	0	0	0	1	81	0	0	0	0	16	1	1	1	9	1	0	2	0	1	1	0	0	0	3	8	0
DlPP2C47	2	2	0	0	2	0	0	1	0	42	1	0	0	1	5	1	0	1	5	1	0	2	0	0	0	0	3	0	0	9	0
DlPP2C10	1	8	0	0	0	0	0	0	0	43	0	1	0	0	9	4	0	3	3	0	0	2	0	0	0	0	0	0	0	11	0
DlPP2C6	1	8	0	0	0	0	0	0	0	48	0	1	0	0	10	3	0	3	3	0	0	2	0	0	0	0	0	0	0	9	0

## Sheet: S4
Hub of Genes for Each module
black	Dlo002369
blue	Dlo030866
brown	Dlo002044
cyan	Dlo024219
darkgreen	Dlo002988
darkgrey	Dlo024634
darkorange	Dlo007923
darkred	Dlo019406
darkturquoise	Dlo025138
green	Dlo031309
greenyellow	Dlo000931
grey60	Dlo008639
lightcyan	Dlo033442
lightgreen	Dlo026193
lightyellow	Dlo026418
magenta	Dlo021305
midnightblue	Dlo030078
orange	Dlo025513
paleturquoise	Dlo016118
pink	Dlo034278
purple	Dlo013633
red	Dlo021303
royalblue	Dlo032090
saddlebrown	Dlo014136
salmon	Dlo019504
skyblue	Dlo002987
steelblue	Dlo022530
tan	Dlo024803
turquoise	Dlo007509
violet	Dlo021776
white	Dlo000594
yellow	Dlo018482

## Sheet: S5
Gene in Each Pathway
P.Hormone Sig	MAPK		Phenylpropanoid bio
Dlo000217.gene;	Dlo000217.gene;		Dlo000136.gene;
Dlo000287.gene;	Dlo001047.gene;		Dlo000138.gene;
Dlo001010.gene;	Dlo001363.gene;		Dlo000226.gene;
Dlo001047.gene;	Dlo004211.gene;		Dlo001213.gene;
Dlo001353.gene;	Dlo006397.gene;		Dlo001722.gene;
Dlo001354.gene;	Dlo006420.gene;		Dlo002814.gene;
Dlo001355.gene;	Dlo006459.gene;		Dlo003990.gene;
Dlo001356.gene;	Dlo008477.gene;		Dlo004008.gene;
Dlo001363.gene;	Dlo008479.gene;		Dlo004863.gene;
Dlo003316.gene;	Dlo009322.gene;		Dlo005841.gene;
Dlo003479.gene;	Dlo009333.gene;		Dlo006690.gene;
Dlo004033.gene;	Dlo009994.gene;		Dlo006852.gene;
Dlo004211.gene;	Dlo011452.gene;		Dlo006999.gene;
Dlo006083.gene;	Dlo011896.gene;		Dlo007061.gene;
Dlo006662.gene;	Dlo012291.gene;		Dlo007642.gene;
Dlo008385.gene;	Dlo012387.gene;		Dlo007738.gene;
Dlo008712.gene;	Dlo012696.gene;		Dlo008067.gene;
Dlo009159.gene;	Dlo012699.gene;		Dlo010102.gene;
Dlo009322.gene;	Dlo012758.gene;		Dlo010534.gene;
Dlo009333.gene;	Dlo013252.gene;		Dlo010941.gene;
Dlo011149.gene;	Dlo013798.gene;		Dlo011074.gene;
Dlo011452.gene;	Dlo014734.gene;		Dlo011833.gene;
Dlo011594.gene;	Dlo015431.gene;		Dlo011835.gene;
Dlo011793.gene;	Dlo015433.gene;		Dlo012104.gene;
Dlo012001.gene;	Dlo015605.gene;		Dlo012118.gene;
Dlo012143.gene;	Dlo015746.gene;		Dlo013184.gene;
Dlo012202.gene;	Dlo015885.gene;		Dlo013240.gene;
Dlo012291.gene;	Dlo015910.gene;		Dlo013342.gene;
Dlo012410.gene;	Dlo015915.gene;		Dlo013523.gene;
Dlo012525.gene;	Dlo016092.gene;		Dlo013790.gene;
Dlo012758.gene;	Dlo016655.gene;		Dlo014842.gene;
Dlo012946.gene;	Dlo016880.gene;		Dlo015985.gene;
Dlo012959.gene;	Dlo017144.gene;		Dlo018304.gene;
Dlo012986.gene;	Dlo018072.gene;		Dlo018306.gene;
Dlo013223.gene;	Dlo018075.gene;		Dlo019143.gene;
Dlo013410.gene;	Dlo018601.gene;		Dlo019145.gene;
Dlo013798.gene;	Dlo018890.gene;		Dlo019941.gene;
Dlo014082.gene;	Dlo019344.gene;		Dlo020570.gene;
Dlo014149.gene;	Dlo019747.gene;		Dlo020657.gene;
Dlo015550.gene;	Dlo019764.gene;		Dlo021262.gene;
Dlo015746.gene;	Dlo019794.gene;		Dlo022086.gene;
Dlo015951.gene;	Dlo021301.gene;		Dlo022090.gene;
Dlo016011.gene;	Dlo021319.gene;		Dlo022096.gene;
Dlo016092.gene;	Dlo021772.gene;		Dlo022100.gene;
Dlo017025.gene;	Dlo021791.gene;		Dlo022101.gene;
Dlo017144.gene;	Dlo023061.gene;		Dlo022741.gene;
Dlo017270.gene;	Dlo023063.gene;		Dlo023305.gene;
Dlo017795.gene;	Dlo023514.gene;		Dlo023306.gene;
Dlo018072.gene;	Dlo023724.gene;		Dlo023539.gene;
Dlo018075.gene;	Dlo023913.gene;		Dlo023551.gene;
Dlo019014.gene;	Dlo023937.gene;		Dlo023555.gene;
Dlo019344.gene;	Dlo023989.gene;		Dlo023561.gene;
Dlo019368.gene;	Dlo025420.gene;		Dlo023562.gene;
Dlo019747.gene;	Dlo026679.gene;		Dlo023585.gene;
Dlo019794.gene;	Dlo027089.gene;		Dlo025364.gene;
Dlo019860.gene;	Dlo027441.gene;		Dlo025537.gene;
Dlo020604.gene;	Dlo027881.gene;		Dlo025685.gene;
Dlo021006.gene;	Dlo028117.gene;		Dlo025770.gene;
Dlo021157.gene;	Dlo028231.gene;		Dlo025844.gene;
Dlo021672.gene;	Dlo028791.gene;		Dlo027142.gene;
Dlo023014.gene;	Dlo028976.gene;		Dlo027143.gene;
Dlo023166.gene;	Dlo029817.gene;		Dlo027433.gene;
Dlo023463.gene;	Dlo030356.gene;		Dlo027568.gene;
Dlo023616.gene;	Dlo031339.gene;		Dlo027773.gene;
Dlo023724.gene;	Dlo031764.gene;		Dlo028118.gene;
Dlo023913.gene;	Dlo032277.gene;		Dlo028720.gene;
Dlo023957.gene;	Dlo032315.gene;		Dlo028921.gene;
Dlo023989.gene;	Dlo032322.gene;		Dlo028923.gene;
Dlo023993.gene;	Dlo032328.gene;		Dlo028924.gene;
Dlo024673.gene;	Dlo032410.gene;		Dlo029267.gene;
Dlo025997.gene;	Dlo033196.gene;		Dlo029433.gene;
Dlo026063.gene;	Dlo034376.gene;		Dlo031172.gene;
Dlo026241.gene;	NewGene_3298;		Dlo031175.gene;
Dlo026431.gene;	NewGene_5008;		Dlo031393.gene;
Dlo026960.gene;	NewGene_5610		Dlo031466.gene;
Dlo027337.gene;			Dlo031467.gene;
Dlo027361.gene;			Dlo032561.gene;
Dlo027441.gene;			Dlo034649.gene;
Dlo027515.gene;			NewGene_4292;
Dlo027881.gene;			NewGene_4345
Dlo028114.gene;
Dlo028144.gene;
Dlo028151.gene;
Dlo028308.gene;
Dlo028494.gene;
Dlo028687.gene;
Dlo028829.gene;
Dlo028976.gene;
Dlo029033.gene;
Dlo029449.gene;
Dlo029465.gene;
Dlo029628.gene;
Dlo029652.gene;
Dlo030560.gene;
lo031038.gene;
Dlo031339.gene;
Dlo031662.gene;
Dlo031697.gene;
Dlo031764.gene;
Dlo032126.gene;
Dlo032410.gene;
Dlo033952.gene;
Dlo034376.gene;
NewGene_5610

## Sheet: S6
Primers
Dlo033753-F	TGCAGGTCTAGCAAGGTGTG
Dlo033753-R	TGGTGTCCGTGGTTATGGTG
Dlo034840-F	GGAGGAGTGTCCCCAGAGAT
Dlo034840-R	ATCGAAGTTGGTGACAGCGT
Dlo019534-F	TTCTGATTCCGAACCCGTCG
Dlo019534-R	TACGGACATGCAACTCGTCC
Dlo019239-F	TCGCCAACAAGAGCTTAGGG
Dlo019239-R	ACATGGTGAGTGTTGTGGCA
Dlo019208-F	TCTAACGGCTCATCCTCCCA
Dlo019208-R	TGCTCCCCGATCCTTTTTCC
Dlo012977-F	AACGGACTCGGAAACTCGAC
Dlo012977-R	TCGAACTCACTGGTTCAGGC
Dlo012372-F	CATGCTTTCTCCACCGGTCT
Dlo012372-R	TCCATCCACCCCAAATCTGC
Dlo023064-F	GAACGAGTATCGCCTCCCTG
Dlo023064-R	CCATTGCAGCCCTTTGTTCC
Dlo024091-F	GTCCAGATCCTCCTCCCTGT
Dlo024091-R	GCAGTTGCAAGTTCCCCAAG
Dlo028894-F	ATCCACGGACACCCCATTTC
Dlo028894-R	ATTCGACGAGGCAACCAAGT
Dlo029617-F	TGCAATCAGCTGGGTACTGG
Dlo029617-R	AGGTCAATGGAAGGCGAAGG
Dlo029785-F	CAGAAGAGGCAAGCCCGTTA
Dlo029785-R	TCTCTTCATTTGGCAGCGGT
Dlo030125-F	GCTAAGGAGCTCGAGAGCAG
Dlo030125-R	TTAGTGGAGCGAACGTGCTT

## Sheet: S7
	Supplement Table Vector construction primer sequences
	Primer Name	Gene name	Overall length	GC%	Sequences (5'to3')	Type
	Dlo000068-1301-F	DlPP2C1	1395	59.97	acgggggactcttgaccatggCAGGCTCGTAGATCCCGTTC	pCAMBIA1301-35S-GUS
	Dlo000068-1301-R			60.03	tagaaatttaccctcagatctAATTTAGCCACCTGGGAGCC	pCAMBIA1301-35S-GUS
